# Supplementary material for: Microsatellite Dataset for Cultivar Discrimination in Spring Orchid (Cymbidium goeringii)
Source: Genes (Basel). 2023 Aug 11;14(8):1610. doi: 10.3390/genes14081610 (PMC10454716; doi:10.3390/genes14081610)
Supplement: Supplementary file 1 [file genes-14-01610-s001.zip]

Archive with 1 entries (1 files):
- genes-2536089-supplementary.pdf
